# Supplementary material for: Family History for Neurodegeneration in Multiple System Atrophy: Does it Indicate Susceptibility?
Source: Mov Disord. 2022 Aug 27;37(11):2310–2. doi: 10.1002/mds.29202 (PMC9804463; doi:10.1002/mds.29202)
Supplement: Supplementary file 1 — Appendix S1. Supporting Information. [file MDS-37-2310-s001.zip]

Archive with 2 entries (2 files):
- MDS_29202_Suppl Doc 1_Letter_Family history for neurodegeneration in MSA.docx
- MDS_29202_Suppl Doc 2_Letter_Family history for neurodegeneration in MSA.docx
